# Supplementary material for: Strengthening the Immunization System Through Private Provider Engagement to Improve Vaccine Uptake in Urban Settlements of Karachi, Pakistan: A Before–After Study
Source: Vaccines (Basel). 2026 Feb 26;14(3):205. doi: 10.3390/vaccines14030205 (PMC13030395; doi:10.3390/vaccines14030205)
Supplement: Supplementary file 1 [file vaccines-14-00205-s001.zip]

Archive with 1 entries (1 files):
- vaccines-4102579-supplementary.pdf
